# Supplementary material for: Development of Machine Learning Model for VO2max Estimation Using a Patch-Type Single-Lead ECG Monitoring Device in Lung Resection Candidates
Source: Healthcare (Basel). 2023 Oct 30;11(21):2863. doi: 10.3390/healthcare11212863 (PMC10648477; doi:10.3390/healthcare11212863)
Supplement: Supplementary file 1 [file healthcare-11-02863-s001.zip]

Archive with 1 entries (1 files):
- healthcare-2646530-supplementary.pdf
